# Supplementary material for: Liquid Crystalline and Gel Properties of Luminescent Cyclometalated Palladium Complexes with Benzoylthiourea Ligands
Source: Gels. 2023 Sep 25;9(10):777. doi: 10.3390/gels9100777 (PMC10606689; doi:10.3390/gels9100777)
Supplement: Supplementary file 1 [file gels-09-00777-s001.zip]

Archive with 1 entries (1 files):
- gels-2616744-supplementary.pdf
